# Supplementary material for: Chemotaxonomic Markers for the Leaf Buds of Common Finnish Trees and Shrubs: A Rapid UHPLC MS Fingerprinting Tool for Species Identification
Source: Molecules. 2022 Oct 11;27(20):6810. doi: 10.3390/molecules27206810 (PMC9611062; doi:10.3390/molecules27206810)
Supplement: Supplementary file 1 [file molecules-27-06810-s001.zip]

Archive with 1 entries (1 files):
- molecules-1941198-supplementary.pdf
